# Supplementary material for: Distinct mast cell subpopulations within and around lymphatic vessels regulate lymph flow and progression of inflammatory-erosive arthritis in TNF-transgenic mice
Source: Front Immunol. 2023 Dec 14;14:1275871. doi: 10.3389/fimmu.2023.1275871 (PMC10752982; doi:10.3389/fimmu.2023.1275871)
Supplement: Supplementary file 5 [file Table_1.xlsx]

## Sheet: sheet1
	avg_log2FC	p_val_adj
Malat1	6.57725	1.24977e-100
Mcpt4	5.00184	4.50385e-127
Kit	4.41777	1.00081e-204
Gm42418	3.84473	1.98206e-65
Mrgprb1	3.3672	5.05672e-157
Il1rl1	3.34392	1.54951e-112
Ahnak	3.08495	6.68316e-100
Zfp36l2	3.07795	4.17315e-141
Ndufb1-ps	3.04157	0
Ccl2	3.02897	4.63808e-104
Atp5md	2.93261	1.84439e-274
Vwa5a	2.90491	3.41485e-115
Osbpl8	2.86004	1.46664e-97
Hs6st2	2.8219	2.10649e-122
Ost4	2.69218	1.30272e-68
Slc6a4	2.6476	6.94007e-96
Gpr141b	2.60467	3.29583e-258
Cd55	2.54328	1.37572e-85
Rpl24	2.53319	3.58092e-45
Slc18a2	2.52341	2.03726e-64
Zeb2	2.52149	1.05468e-75
Mrgprb2	2.47471	5.7092e-70
Atp5mpl	2.46541	4.97066e-215
Basp1	2.40797	4.0835e-69
Cma1	2.4015	1.23012e-54
Ago2	2.38831	2.6416e-68
Asph	2.38207	4.98841e-63
Tent5a	2.38068	2.85011e-204
Otulinl	2.37321	4.97063e-215
Clec10a	2.3287	2.07205e-85
Tomm6	2.29608	2.55282e-153
Gfpt1	2.27704	1.8522e-74
Rab27b	2.25829	5.25187e-80
Iqgap1	2.21764	1.05769e-44
Micos10	2.20754	1.94306e-177
Ids	2.20703	4.87198e-134
Pakap.1	2.1766	3.6787e-188
Bmpr2	2.17647	2.26876e-85
Inpp5d	2.16455	9.46971e-66
Cbx3	2.14664	3.9251e-72
Lyn	2.1418	1.33536e-84
Atp5g2	2.13373	1.22042e-62
Atp5l	2.10757	2.86261e-35
Hdc	2.10368	1.19475e-53
Fosb	2.09506	7.44367e-23
Gask1b	2.07314	4.91924e-156
Samsn1	2.05575	1.05344e-45
Tph1	2.03615	7.4179e-61
Pdcd4	2.02244	4.63499e-52
Chst1	2.02207	1.53153e-56
Slc25a5	-2.46746	3.29337e-21
Rpl8	-2.52427	1.16037e-34
Bgn	-2.58041	7.6427e-05
Gm4149	-2.60406	4.44337e-10
Nfkbia	-2.6125	1.188e-07
Chil3	-2.64142	0.0172661
Lpl	-2.64439	0.00541452
Lyz2	-2.69868	4.12314e-07
Fstl1	-2.72441	1.56736e-05
Minos1	-2.73848	1.05223e-12
Rpl18a	-2.74478	2.75148e-54
Rps19	-2.77674	1.35497e-40
Ctsg	-2.84345	0.00157755
Usmg5	-2.85889	7.55264e-14
Igfbp7	-2.86225	0.000460274
2010107E04Rik	-2.91104	2.56291e-15
Rplp0	-2.93061	1.82414e-42
Chchd10	-2.96596	6.69269e-05
Elane	-2.96667	0.00184826
Plac8	-3.03796	1.11156e-07
Gm10736	-3.09576	1.01663e-16
S100a8	-3.21944	6.19784e-23
Gpx3	-3.23237	2.46998e-08
Itm2a	-3.28581	3.4469e-06
Col1a1	-3.36071	6.56383e-12
Col3a1	-3.38769	2.25489e-07
Fabp4	-3.49795	3.58077e-05
Rpl4	-3.53484	1.34386e-44
Cfd	-3.55463	0.000305173
Mpo	-3.57706	2.22766e-06
Ccl3	-3.66536	0.00410578
Dlk1	-3.70384	5.91999e-06
Cdkn1c	-3.80652	5.97251e-08
Meg3	-3.87936	1.40929e-10
Lcn2	-3.90481	6.48593e-10
Retnlg	-3.92626	1.92675e-07
Gm5483	-3.97918	0.0134891
Camp	-3.98762	2.57755e-06
Col1a2	-4.1179	5.74601e-16
H19	-4.19388	1.8987e-11
Ngp	-4.56617	6.20937e-08
Hbb-bt	-4.63007	3.22743e-07
Stfa1	-4.84538	3.7072e-05
BC100530	-4.90667	7.64271e-05
Sparc	-4.97232	2.05525e-27
Mcpt8	-5.07903	0.000918057
Hba-a2	-5.11627	4.50832e-09
Prss34	-5.42675	0.00229715
Hba-a1	-5.65073	1.94956e-14
Hbb-bs	-6.06033	8.07165e-22
